# Supplementary material for: A Metal–Organic Hybrid Composed of Dual Quenching Cofactors as a Nanoquencher for the Fluorescent Determination of Protease Caspase-3
Source: Biosensors (Basel). 2025 Jun 4;15(6):354. doi: 10.3390/bios15060354 (PMC12190246; doi:10.3390/bios15060354)
Supplement: Supplementary file 1 [file biosensors-15-00354-s001.zip]

Archive with 1 entries (1 files):
- biosensors-3601037-supplementary.pdf
